# Supplementary material for: ﻿Two new and one new morph record of Calycina (Pezizellaceae, Helotiales) species from Southwestern China
Source: MycoKeys. 2025 Sep 4;122:13–33. doi: 10.3897/mycokeys.122.158883 (PMC12426631; doi:10.3897/mycokeys.122.158883)
Supplement: XML Treatment for Calycina botanica [file mycokeys.122.158883-treatment1.xml]

<!DOCTYPE tp:taxon-treatment
  PUBLIC "-//TaxonX//DTD Taxonomic Treatment Publishing DTD v0 20100105//EN" "tax-treatment-NSO.dtd">
<tp:taxon-treatment xmlns:tp="http://www.plazi.org/taxpub"><tp:treatment-meta><kwd-group><label>Taxon classification</label><kwd>
              <named-content content-type="kingdom">Fungi</named-content>
            </kwd><kwd>
              <named-content content-type="order">Helotiales</named-content>
            </kwd><kwd>
              <named-content content-type="family">Pezizellaceae</named-content>
            </kwd></kwd-group><mixed-citation publication-type="journal"><person-group><name><surname>Luo</surname><given-names>Le</given-names></name><name><surname>Thilini Chethana</surname><given-names>Kandawatte Wedaralalage</given-names></name><name><surname>Zhao</surname><given-names>Qi</given-names></name><name><surname>Thiyagaraja</surname><given-names>Vinodhini</given-names></name><name><surname>Khongphinitbunjong</surname><given-names>Kitiphong</given-names></name><name><surname>Al-Otibi</surname><given-names>Fatimah</given-names></name><name><surname>Hyde</surname><given-names>Kevin D.</given-names></name></person-group><article-title>﻿Two new and one new morph record of <italic><tp:taxon-name><tp:taxon-name-part taxon-name-part-type="superorder" reg="Calycina">Calycina</tp:taxon-name-part></tp:taxon-name></italic> (<tp:taxon-name><tp:taxon-name-part taxon-name-part-type="family">Pezizellaceae</tp:taxon-name-part></tp:taxon-name>, <tp:taxon-name><tp:taxon-name-part taxon-name-part-type="order">Helotiales</tp:taxon-name-part></tp:taxon-name>) species from Southwestern China</article-title><source>MycoKeys</source><day>04</day><month>09</month><year>2025</year><volume>122</volume><fpage>13</fpage><lpage>33</lpage><pub-id pub-id-type="doi">10.3897/mycokeys.122.158883</pub-id></mixed-citation></tp:treatment-meta><tp:nomenclature><label>﻿</label><tp:taxon-name><object-id xmlns:xlink="http://www.w3.org/1999/xlink" content-type="arpha" xlink:type="simple">DFD51184-46AB-586D-9A83-1DC6E85755C9</object-id>
            <tp:taxon-name-part taxon-name-part-type="genus" reg="Calycina">Calycina</tp:taxon-name-part>
            <tp:taxon-name-part taxon-name-part-type="species" reg="botanica">botanica</tp:taxon-name-part>
            <object-id xmlns:xlink="http://www.w3.org/1999/xlink" xlink:type="simple">Index Fungorum: IF903424</object-id>
            <object-id xmlns:xlink="http://www.w3.org/1999/xlink" xlink:type="simple">Facesoffungi Number: FoF17337</object-id>
          </tp:taxon-name><tp:taxon-authority>L. Luo &amp; K.D. Hyde</tp:taxon-authority><tp:taxon-status xmlns:xlink="http://www.w3.org/1999/xlink" xlink:type="simple">sp. nov.</tp:taxon-status><xref ref-type="fig" rid="F2">Fig. 2</xref></tp:nomenclature><tp:treatment-sec sec-type="etymology" id="SECID0E2NCI"><title>Etymology.</title><p>The epithet <italic><tp:taxon-name><tp:taxon-name-part taxon-name-part-type="genus" reg="Calycina"/><tp:taxon-name-part taxon-name-part-type="species" reg="botanica">botanica</tp:taxon-name-part></tp:taxon-name></italic> refers to the collection site “Kunming botanical garden” where the holotype specimen was collected.</p><fig id="F2" position="float" orientation="portrait"><object-id xmlns:xlink="http://www.w3.org/1999/xlink" content-type="doi" xlink:type="simple">10.3897/mycokeys.122.158883.figure2</object-id><object-id xmlns:xlink="http://www.w3.org/1999/xlink" content-type="arpha" xlink:type="simple">8BEE98A7-3297-57C5-A4AC-39EB45B65CEC</object-id><label>Figure 2.</label><caption><p><italic><tp:taxon-name><tp:taxon-name-part taxon-name-part-type="genus" reg="Calycina">Calycina</tp:taxon-name-part> <tp:taxon-name-part taxon-name-part-type="species" reg="botanica">botanica</tp:taxon-name-part></tp:taxon-name></italic> (HKAS 139497, holotype). a–c. Dried ascomata on the host; d. Vertical section of an ascoma; e, f. Excipulum; g. Paraphyses; h–k. Asci (i–k. Asci in Meltzer’s reagent); l. Apices of asci treated with Melzer’s reagent; m. Ascospores. Scale bars: 100 µm (d); 50 µm(e, f); 20µm(g); 10 µm (h–m).</p></caption><graphic xmlns:xlink="http://www.w3.org/1999/xlink" xlink:href="mycokeys-122-013-g002.jpg" position="float" orientation="portrait" xlink:type="simple" id="oo_1409117.jpg"><uri content-type="original_file" xlink:type="simple">https://binary.pensoft.net/fig/1409117</uri></graphic></fig></tp:treatment-sec><tp:treatment-sec sec-type="Holotype" id="SECID0EDPCI"><title>Holotype.</title><p>HKAS 139497.</p></tp:treatment-sec><tp:treatment-sec sec-type="description" id="SECID0EIPCI"><title>Description.</title><p><bold><italic>Saprobic</italic></bold> on dead leaves. <bold><italic>Sexual morph</italic>: <italic>Apothecia</italic></bold> superficial, gregarious, 0.2–0.5 mm in diameter, 0.6–1.6 mm high when dry, discoid to cupulate, short stipitate, externally covered with dense tuberculate. <bold><italic>Disc</italic></bold> concave, surface smooth, yellow. <bold><italic>Margin</italic></bold> flat to involute, yellow. <bold><italic>Receptacle</italic></bold> cupulate to discoid, yellow, covered with tuberculate entirely. <bold><italic>Stipe</italic></bold> 0.2–0.3 mm in diameter, 0.2–0.4 mm long when dry, cylindrical, solitary, yellow, no hairs. <bold><italic>Hymenium</italic></bold> 30–55 µm (x– = 39 µm, n = 42), concave, surface slightly smooth, yellow in fresh and in dry. <bold><italic>Medullary excipulum</italic></bold> 13–24 µm (x– = 18 µm, n = 24), thin, hyaline, thin-walled cells of <bold><italic>textura oblita</italic></bold> to <bold><italic>textura porrecta</italic></bold>, 2.3–6.1 µm (x–= 4.5 µm, n = 50) in diameter. <bold><italic>Ectal excipulum</italic></bold> 8.5–27 µm (x– = 17 µm, n = 31) thin, thin-walled, smooth, hyaline cells of <bold><italic>textura globulosa</italic></bold> to <bold><italic>oblita</italic></bold>, 1.9–5.7 µm (x– = 3.5 µm, n = 60) in diameter. <bold><italic>Paraphyses</italic></bold> 22–34 × 0.8–2.4 µm (x– = 28× 1.7 µm, n = 25), longer than asci, filiform, straight to slightly curved, aseptate, hyaline, smooth, with slightly obtuse apex. <bold><italic>Asci</italic></bold> 25–35 × 1.8–3.8 µm (x– = 28.5 × 2.6 µm, n = 50), 8-spored, clavate, straight to slightly curved, inoperculate, hyaline, unitunicate, slightly smooth, with an apical, amyloid pore and rounded ends, J+ in <abbrev xmlns:xlink="http://www.w3.org/1999/xlink" xlink:title="Melzer’s reagent for the Iodine test" id="ABBRID0EERCI" xlink:type="simple">MLZ</abbrev>, tapered short stipitate base. <bold><italic>Ascospores</italic></bold> (85/7/2) (3.3–)3.6–5.0(–5.5) × 1.0–2.3 (–2.5) µm, (x– = 4.4 × 1.7 µm, n = 55), partly biseriate, fusoid-clavate with a rounded end and a blunt end, fusiform, 0-1-septate, thin-walled, hyaline, slightly smooth, tapering towards the obtuse ends, one or multi-guttules. <bold><italic>Asexual morph</italic></bold>: Not observed.</p></tp:treatment-sec><tp:treatment-sec sec-type="material" id="SECID0EORCI"><title>Material examined.</title><p>• China, Yunnan Province, Kunming City, Kunming Botanical Garden, altitude 1999 m, on the decayed unknown leaf, 15 October 2022, Le Luo, ly1027 (HKAS 139497, holotype); <italic>ibid</italic>., Le Luo, ly1026 (HKAS 139496, paratype).</p></tp:treatment-sec><tp:treatment-sec sec-type="notes" id="SECID0EWRCI"><title>Notes.</title><p><italic><tp:taxon-name><tp:taxon-name-part taxon-name-part-type="genus" reg="Calycina">Calycina</tp:taxon-name-part> <tp:taxon-name-part taxon-name-part-type="species" reg="botanica">botanica</tp:taxon-name-part></tp:taxon-name></italic> (HKAS 139497 and HKAS 139496) clustered the clade comprising <italic><tp:taxon-name><tp:taxon-name-part taxon-name-part-type="genus" reg="Calycina">C.</tp:taxon-name-part> <tp:taxon-name-part taxon-name-part-type="species" reg="cortegadensis">cortegadensis</tp:taxon-name-part></tp:taxon-name></italic> and <italic><tp:taxon-name><tp:taxon-name-part taxon-name-part-type="genus" reg="Calycina">C.</tp:taxon-name-part> <tp:taxon-name-part taxon-name-part-type="species" reg="eucalypticola">eucalypticola</tp:taxon-name-part></tp:taxon-name></italic>, with 85% <abbrev xmlns:xlink="http://www.w3.org/1999/xlink" xlink:title="maximum likelihood bootstrap" id="ABBRID0E4SCI" xlink:type="simple">MLBP</abbrev> and 0.83 BIPP (Fig. <xref ref-type="fig" rid="F1">1</xref>) statistical supports, and they together formed a clade with <italic><tp:taxon-name><tp:taxon-name-part taxon-name-part-type="genus" reg="Calycina">C.</tp:taxon-name-part> <tp:taxon-name-part taxon-name-part-type="species" reg="marina">marina</tp:taxon-name-part></tp:taxon-name></italic> (TROM: F26093 and TROM: F26101). <italic><tp:taxon-name><tp:taxon-name-part taxon-name-part-type="genus" reg="Calycina">Calycina</tp:taxon-name-part> <tp:taxon-name-part taxon-name-part-type="species" reg="cortegadensis">cortegadensis</tp:taxon-name-part></tp:taxon-name></italic> was introduced by <xref ref-type="bibr" rid="B7">Crous et al. (2019)</xref> from a living twig of <italic><tp:taxon-name><tp:taxon-name-part taxon-name-part-type="genus" reg="Castanea">Castanea</tp:taxon-name-part> <tp:taxon-name-part taxon-name-part-type="species" reg="sativa">sativa</tp:taxon-name-part></tp:taxon-name></italic> from north-western Spain. The new species exhibited morphological differences with <italic><tp:taxon-name><tp:taxon-name-part taxon-name-part-type="genus" reg="Calycina">C.</tp:taxon-name-part> <tp:taxon-name-part taxon-name-part-type="species" reg="cortegadensis">cortegadensis</tp:taxon-name-part></tp:taxon-name></italic> by having yellow apothecia, aseptate paraphyses, and 0–1-septate ascospores whereas the latter species was characterized by brown apothecia, septate paraphyses, aseptate ascospores (<xref ref-type="bibr" rid="B7">Crous et al. 2019</xref>). <italic><tp:taxon-name><tp:taxon-name-part taxon-name-part-type="genus" reg="Calycina">Calycina</tp:taxon-name-part> <tp:taxon-name-part taxon-name-part-type="species" reg="botanica">botanica</tp:taxon-name-part></tp:taxon-name></italic> phylogenetically differs from <italic><tp:taxon-name><tp:taxon-name-part taxon-name-part-type="genus" reg="Calycina">C.</tp:taxon-name-part> <tp:taxon-name-part taxon-name-part-type="species" reg="cortegadensis">cortegadensis</tp:taxon-name-part></tp:taxon-name></italic> by 9.3% (46/490 bp) differences in the ITS region and 4.8% (39/815 bp) differences in the LSU region. <italic><tp:taxon-name><tp:taxon-name-part taxon-name-part-type="genus" reg="Calycina">Calycina</tp:taxon-name-part> <tp:taxon-name-part taxon-name-part-type="species" reg="eucalypticola">eucalypticola</tp:taxon-name-part></tp:taxon-name></italic> is only reported in their asexual morphs (<xref ref-type="bibr" rid="B67">Wu and Diao 2023</xref>). <italic><tp:taxon-name><tp:taxon-name-part taxon-name-part-type="genus" reg="Calycina">Calycina</tp:taxon-name-part> <tp:taxon-name-part taxon-name-part-type="species" reg="botanica">botanica</tp:taxon-name-part></tp:taxon-name></italic> phylogenetically differs from <italic><tp:taxon-name><tp:taxon-name-part taxon-name-part-type="genus" reg="Calycina">C.</tp:taxon-name-part> <tp:taxon-name-part taxon-name-part-type="species" reg="eucalypticola">eucalypticola</tp:taxon-name-part></tp:taxon-name></italic> by 7.8% (38/490 bp) differences in the ITS region and 5% (41/815 bp) differences in the LSU region.</p><p>In addition, our new species shares morphological similarities to <italic><tp:taxon-name><tp:taxon-name-part taxon-name-part-type="genus" reg="Calycina">C.</tp:taxon-name-part> <tp:taxon-name-part taxon-name-part-type="species" reg="marina">marina</tp:taxon-name-part></tp:taxon-name></italic> in having hyaline, thin-walled cells in the ectal excipulum and smooth, hyaline paraphyses. However, <italic><tp:taxon-name><tp:taxon-name-part taxon-name-part-type="genus" reg="Calycina">C.</tp:taxon-name-part> <tp:taxon-name-part taxon-name-part-type="species" reg="botanica">botanica</tp:taxon-name-part></tp:taxon-name></italic> differs from <italic><tp:taxon-name><tp:taxon-name-part taxon-name-part-type="genus" reg="Calycina">C.</tp:taxon-name-part> <tp:taxon-name-part taxon-name-part-type="species" reg="marina">marina</tp:taxon-name-part></tp:taxon-name></italic> in having stipitate apothecia, thin-walled, non-gelatinized, <italic>textura oblita</italic> to <italic>porrecta</italic> cells of the medullary excipulum, the tuberculate ornamentation on the receptacle, smaller asci (25–35 µm vs. 58–87 µm), and smaller ascospores (3.6–5.0 µm vs. 8–13 µm), in contrast to the sessile apothecia, thick-walled, gelatinized <italic>textura angularis</italic>-<italic>prismatica</italic> into t<italic>extura intricata</italic>-<italic>porrecta</italic> cells of the medullary excipulum, and the lack of ornamentation on the receptacle of the latter (<xref ref-type="bibr" rid="B2">Baral and Rämä 2015</xref>). Based on morphological characters along with the phylogenetic analyses, <italic><tp:taxon-name><tp:taxon-name-part taxon-name-part-type="genus" reg="Calycina">C.</tp:taxon-name-part> <tp:taxon-name-part taxon-name-part-type="species" reg="botanica">botanica</tp:taxon-name-part></tp:taxon-name></italic> is introduced here as a new species.</p></tp:treatment-sec><tp:treatment-sec><!--Section generated to contain objects referenced in tp:taxon-treatment.--><fig id="F1" position="float" orientation="portrait"><object-id xmlns:xlink="http://www.w3.org/1999/xlink" content-type="doi" xlink:type="simple">10.3897/mycokeys.122.158883.figure1</object-id><object-id xmlns:xlink="http://www.w3.org/1999/xlink" content-type="arpha" xlink:type="simple">E3C030B5-EBE5-598D-BFE6-73226D6E0ECA</object-id><label>Figure 1.</label><caption><p>The ML tree is based on the combined LSU and ITS dataset. The <abbrev xmlns:xlink="http://www.w3.org/1999/xlink" xlink:title="maximum likelihood bootstrap" id="ABBRID0EMLCI" xlink:type="simple">MLBP</abbrev> ≥ 70% and <abbrev xmlns:xlink="http://www.w3.org/1999/xlink" xlink:title="Bayesian posterior probabilities" id="ABBRID0EQLCI" xlink:type="simple">BPP</abbrev> ≥ 0.90 are shown at the nodes as <abbrev xmlns:xlink="http://www.w3.org/1999/xlink" xlink:title="maximum likelihood bootstrap" id="ABBRID0EULCI" xlink:type="simple">MLBP</abbrev>/<abbrev xmlns:xlink="http://www.w3.org/1999/xlink" xlink:title="Bayesian posterior probabilities" id="ABBRID0EYLCI" xlink:type="simple">BPP</abbrev>. The MLBS &lt; 70% and <abbrev xmlns:xlink="http://www.w3.org/1999/xlink" xlink:title="Bayesian posterior probabilities" id="ABBRID0E3LCI" xlink:type="simple">BPP</abbrev> &lt; 0.90 are expressed as a hyphen (“-”). Names with <sup>T</sup> indicate type specimens. Names in red indicate newly generated sequences in this study.</p></caption><graphic xmlns:xlink="http://www.w3.org/1999/xlink" xlink:href="mycokeys-122-013-g001.jpg" position="float" orientation="portrait" xlink:type="simple" id="oo_1409116.jpg"><uri content-type="original_file" xlink:type="simple">https://binary.pensoft.net/fig/1409116</uri></graphic></fig></tp:treatment-sec><ref-list><ref id="B7"><mixed-citation xmlns:xlink="http://www.w3.org/1999/xlink" xlink:type="simple"><person-group><name name-style="western"><surname>Crous</surname><given-names>PW</given-names></name><name name-style="western"><surname>Wingfield</surname><given-names>MJ</given-names></name><name name-style="western"><surname>Lombard</surname><given-names>L</given-names></name><name name-style="western"><surname>Roets</surname><given-names>F</given-names></name><name name-style="western"><surname>Swart</surname><given-names>WJ</given-names></name><name name-style="western"><surname>Alvarado</surname><given-names>P</given-names></name><name name-style="western"><surname>Carnegie</surname><given-names>AJ</given-names></name><name name-style="western"><surname>Moreno</surname><given-names>G</given-names></name><name name-style="western"><surname>Luangsaard</surname><given-names>J</given-names></name><name name-style="western"><surname>Thangavel</surname><given-names>R</given-names></name><name name-style="western"><surname>Alexandrova</surname><given-names>AV</given-names></name><name name-style="western"><surname>Baseia</surname><given-names>IG</given-names></name><name name-style="western"><surname>Bellanger</surname><given-names>JM</given-names></name><name name-style="western"><surname>Bessette</surname><given-names>AE</given-names></name><name name-style="western"><surname>Bessette</surname><given-names>AR</given-names></name><name name-style="western"><surname>De la Peña-Lastra</surname><given-names>S</given-names></name><name name-style="western"><surname>García</surname><given-names>D</given-names></name><name name-style="western"><surname>Gené</surname><given-names>J</given-names></name><name name-style="western"><surname>Pham</surname><given-names>THG</given-names></name><name name-style="western"><surname>Heykoop</surname><given-names>M</given-names></name><name name-style="western"><surname>Malysheva</surname><given-names>E</given-names></name><name name-style="western"><surname>Malysheva</surname><given-names>V</given-names></name><name name-style="western"><surname>Martín</surname><given-names>MP</given-names></name><name name-style="western"><surname>Morozova</surname><given-names>OV</given-names></name><name name-style="western"><surname>Noisripoom</surname><given-names>W</given-names></name><name name-style="western"><surname>Overton</surname><given-names>BE</given-names></name><name name-style="western"><surname>Rea</surname><given-names>AE</given-names></name><name name-style="western"><surname>Sewall</surname><given-names>BJ</given-names></name><name name-style="western"><surname>Smith</surname><given-names>ME</given-names></name><name name-style="western"><surname>Smyth</surname><given-names>CW</given-names></name><name name-style="western"><surname>Tasanathai</surname><given-names>K</given-names></name><name name-style="western"><surname>Visagie</surname><given-names>CM</given-names></name><name name-style="western"><surname>Adamčík</surname><given-names>S</given-names></name><name name-style="western"><surname>Alves</surname><given-names>A</given-names></name><name name-style="western"><surname>Andrade</surname><given-names>JP</given-names></name><name name-style="western"><surname>Aninat</surname><given-names>MJ</given-names></name><name name-style="western"><surname>Araújo</surname><given-names>RVB</given-names></name><name name-style="western"><surname>Bordallo</surname><given-names>JJ</given-names></name><name name-style="western"><surname>Boufleur</surname><given-names>T</given-names></name><name name-style="western"><surname>Baroncelli</surname><given-names>R</given-names></name><name name-style="western"><surname>Barreto</surname><given-names>RW</given-names></name><name name-style="western"><surname>Bolin</surname><given-names>J</given-names></name><name name-style="western"><surname>Cabero</surname><given-names>J</given-names></name><name name-style="western"><surname>Caboň</surname><given-names>M</given-names></name><name name-style="western"><surname>Cafà</surname><given-names>G</given-names></name><name name-style="western"><surname>Caffot</surname><given-names>MLH</given-names></name><name name-style="western"><surname>Cai</surname><given-names>L</given-names></name><name name-style="western"><surname>Carlavilla</surname><given-names>JR</given-names></name><name name-style="western"><surname>Chávez</surname><given-names>R</given-names></name><name name-style="western"><surname>de Castro</surname><given-names>RRL</given-names></name><name name-style="western"><surname>Delgat</surname><given-names>L</given-names></name><name name-style="western"><surname>Deschuyteneer</surname><given-names>D</given-names></name><name name-style="western"><surname>Dios</surname><given-names>MM</given-names></name><name name-style="western"><surname>Domínguez</surname><given-names>LS</given-names></name><name name-style="western"><surname>Evans</surname><given-names>HC</given-names></name><name name-style="western"><surname>Eyssartier</surname><given-names>G</given-names></name><name name-style="western"><surname>Ferreira</surname><given-names>BW</given-names></name><name name-style="western"><surname>Figueiredo</surname><given-names>CN</given-names></name><name name-style="western"><surname>Liu</surname><given-names>F</given-names></name><name name-style="western"><surname>Fournier</surname><given-names>J</given-names></name><name name-style="western"><surname>Galli-Terasawa</surname><given-names>LV</given-names></name><name name-style="western"><surname>Gil-Durán</surname><given-names>C</given-names></name><name name-style="western"><surname>Glienke</surname><given-names>C</given-names></name><name name-style="western"><surname>Gonçalves</surname><given-names>MFM</given-names></name><name name-style="western"><surname>Gryta</surname><given-names>H</given-names></name><name name-style="western"><surname>Guarro</surname><given-names>J</given-names></name><name name-style="western"><surname>Himaman</surname><given-names>W</given-names></name><name name-style="western"><surname>Hywel-Jones</surname><given-names>N</given-names></name><name name-style="western"><surname>Iturrieta-González</surname><given-names>I</given-names></name><name name-style="western"><surname>Ivanushkina</surname><given-names>NE</given-names></name><name name-style="western"><surname>Jargeat</surname><given-names>P</given-names></name><name name-style="western"><surname>Khalid</surname><given-names>AN</given-names></name><name name-style="western"><surname>Khan</surname><given-names>J</given-names></name><name name-style="western"><surname>Kiran</surname><given-names>M</given-names></name><name name-style="western"><surname>Kiss</surname><given-names>L</given-names></name><name name-style="western"><surname>Kochkina</surname><given-names>GA</given-names></name><name name-style="western"><surname>Kolařík</surname><given-names>M</given-names></name><name name-style="western"><surname>Kubátová</surname><given-names>A</given-names></name><name name-style="western"><surname>Lodge</surname><given-names>DJ</given-names></name><name name-style="western"><surname>Loizides</surname><given-names>M</given-names></name><name name-style="western"><surname>Luque</surname><given-names>D</given-names></name><name name-style="western"><surname>Manjón</surname><given-names>JL</given-names></name><name name-style="western"><surname>Marbach</surname><given-names>PAS</given-names></name><name name-style="western"><surname>Massola</surname><given-names>Jr NS</given-names></name><name name-style="western"><surname>Mata</surname><given-names>M</given-names></name><name name-style="western"><surname>Miller</surname><given-names>AN</given-names></name><name name-style="western"><surname>Mongkolsamrit</surname><given-names>S</given-names></name><name name-style="western"><surname>Moreau</surname><given-names>PA</given-names></name><name name-style="western"><surname>Morte</surname><given-names>A</given-names></name><name name-style="western"><surname>Mujic</surname><given-names>A</given-names></name><name name-style="western"><surname>Navarro-Ródenas</surname><given-names>A</given-names></name><name name-style="western"><surname>Németh</surname><given-names>MZ</given-names></name><name name-style="western"><surname>Nóbrega</surname><given-names>TF</given-names></name><name name-style="western"><surname>Nováková</surname><given-names>A</given-names></name><name name-style="western"><surname>Olariaga</surname><given-names>I</given-names></name><name name-style="western"><surname>Ozerskaya</surname><given-names>SM</given-names></name><name name-style="western"><surname>Palma</surname><given-names>MA</given-names></name><name name-style="western"><surname>Petters-Vandresen</surname><given-names>DAL</given-names></name><name name-style="western"><surname>Piontelli</surname><given-names>E</given-names></name><name name-style="western"><surname>Popov</surname><given-names>ES</given-names></name><name name-style="western"><surname>Rodríguez</surname><given-names>A</given-names></name><name name-style="western"><surname>Requejo</surname><given-names>Ó</given-names></name><name name-style="western"><surname>Rodrigues</surname><given-names>ACM</given-names></name><name name-style="western"><surname>Rong</surname><given-names>IH</given-names></name><name name-style="western"><surname>Roux</surname><given-names>J</given-names></name><name name-style="western"><surname>Seifert</surname><given-names>KA</given-names></name><name name-style="western"><surname>Silva</surname><given-names>BDB</given-names></name><name name-style="western"><surname>Sklenář</surname><given-names>F</given-names></name><name name-style="western"><surname>Smith</surname><given-names>JA</given-names></name><name name-style="western"><surname>Sousa</surname><given-names>JO</given-names></name><name name-style="western"><surname>Souza</surname><given-names>HG</given-names></name><name name-style="western"><surname>De Souza</surname><given-names>JT</given-names></name><name name-style="western"><surname>Švec</surname><given-names>K</given-names></name><name name-style="western"><surname>Tanchaud</surname><given-names>P</given-names></name><name name-style="western"><surname>Tanney</surname><given-names>JB</given-names></name><name name-style="western"><surname>Terasawa</surname><given-names>F</given-names></name><name name-style="western"><surname>Thanakitpipattana</surname><given-names>D</given-names></name><name name-style="western"><surname>Torres-Garcia</surname><given-names>D</given-names></name><name name-style="western"><surname>Vaca</surname><given-names>I</given-names></name><name name-style="western"><surname>Vaghefi</surname><given-names>N</given-names></name><name name-style="western"><surname>van Iperen</surname><given-names>AL</given-names></name><name name-style="western"><surname>Vasilenko</surname><given-names>OV</given-names></name><name name-style="western"><surname>Verbeken</surname><given-names>A</given-names></name><name name-style="western"><surname>Yilmaz</surname><given-names>N</given-names></name><name name-style="western"><surname>Zamora</surname><given-names>JC</given-names></name><name name-style="western"><surname>Zapata</surname><given-names>M</given-names></name><name name-style="western"><surname>Jurjević</surname><given-names>Ž</given-names></name><name name-style="western"><surname>Groenewald</surname><given-names>JZ</given-names></name></person-group> (<year>2019</year>) <article-title>Fungal Planet description sheets: 951–1041.</article-title><source>Persoonia</source><volume>43</volume>(<issue>1</issue>): <fpage>223</fpage>–<lpage>425</lpage>. <ext-link xlink:href="10.3767/persoonia.2019.43.06" ext-link-type="doi" xlink:type="simple">https://doi.org/10.3767/persoonia.2019.43.06</ext-link></mixed-citation></ref><ref id="B67"><mixed-citation xmlns:xlink="http://www.w3.org/1999/xlink" xlink:type="simple"><person-group><name name-style="western"><surname>Wu</surname><given-names>WP</given-names></name><name name-style="western"><surname>Diao</surname><given-names>YZ</given-names></name></person-group> (<year>2023</year>) <article-title>The <italic><tp:taxon-name><tp:taxon-name-part taxon-name-part-type="genus">Chalara</tp:taxon-name-part></tp:taxon-name></italic>-like anamorphs of <tp:taxon-name><tp:taxon-name-part taxon-name-part-type="class">Leotiomycetes</tp:taxon-name-part></tp:taxon-name>.</article-title><source>Fungal Diversity</source><volume>119</volume>(<issue>1</issue>): <fpage>213</fpage>–<lpage>490</lpage>. <ext-link xlink:href="10.1007/s13225-023-00515-6" ext-link-type="doi" xlink:type="simple">https://doi.org/10.1007/s13225-023-00515-6</ext-link></mixed-citation></ref><ref id="B2"><mixed-citation xmlns:xlink="http://www.w3.org/1999/xlink" xlink:type="simple"><person-group><name name-style="western"><surname>Baral</surname><given-names>HO</given-names></name><name name-style="western"><surname>Rämä</surname><given-names>T</given-names></name></person-group> (<year>2015</year>) <article-title>Morphological update on <italic><tp:taxon-name><tp:taxon-name-part taxon-name-part-type="genus">Calycina</tp:taxon-name-part> <tp:taxon-name-part taxon-name-part-type="species">marina</tp:taxon-name-part></tp:taxon-name></italic> (<tp:taxon-name><tp:taxon-name-part taxon-name-part-type="family">Pezizellaceae</tp:taxon-name-part></tp:taxon-name>, <tp:taxon-name><tp:taxon-name-part taxon-name-part-type="order">Helotiales</tp:taxon-name-part></tp:taxon-name>, <tp:taxon-name><tp:taxon-name-part taxon-name-part-type="class">Leotiomycetes</tp:taxon-name-part></tp:taxon-name>), a new combination for <italic><tp:taxon-name><tp:taxon-name-part taxon-name-part-type="genus">Laetinaevia</tp:taxon-name-part> <tp:taxon-name-part taxon-name-part-type="species">marina</tp:taxon-name-part></tp:taxon-name></italic>.</article-title><source>Botanica Marina</source><volume>58</volume>(<issue>6</issue>): <fpage>523</fpage>–<lpage>534</lpage>. <ext-link xlink:href="10.1515/bot-2015-0049" ext-link-type="doi" xlink:type="simple">https://doi.org/10.1515/bot-2015-0049</ext-link></mixed-citation></ref></ref-list></tp:taxon-treatment>
