# Supplementary material for: ﻿Two new and one new morph record of Calycina (Pezizellaceae, Helotiales) species from Southwestern China
Source: MycoKeys. 2025 Sep 4;122:13–33. doi: 10.3897/mycokeys.122.158883 (PMC12426631; doi:10.3897/mycokeys.122.158883)
Supplement: XML Treatment for Calycina xishuangbanica [file mycokeys.122.158883-treatment2.xml]

<!DOCTYPE tp:taxon-treatment
  PUBLIC "-//TaxonX//DTD Taxonomic Treatment Publishing DTD v0 20100105//EN" "tax-treatment-NSO.dtd">
<tp:taxon-treatment xmlns:tp="http://www.plazi.org/taxpub"><tp:treatment-meta><kwd-group><label>Taxon classification</label><kwd>
              <named-content content-type="kingdom">Fungi</named-content>
            </kwd><kwd>
              <named-content content-type="order">Helotiales</named-content>
            </kwd><kwd>
              <named-content content-type="family">Pezizellaceae</named-content>
            </kwd></kwd-group><mixed-citation publication-type="journal"><person-group><name><surname>Luo</surname><given-names>Le</given-names></name><name><surname>Thilini Chethana</surname><given-names>Kandawatte Wedaralalage</given-names></name><name><surname>Zhao</surname><given-names>Qi</given-names></name><name><surname>Thiyagaraja</surname><given-names>Vinodhini</given-names></name><name><surname>Khongphinitbunjong</surname><given-names>Kitiphong</given-names></name><name><surname>Al-Otibi</surname><given-names>Fatimah</given-names></name><name><surname>Hyde</surname><given-names>Kevin D.</given-names></name></person-group><article-title>﻿Two new and one new morph record of <italic><tp:taxon-name><tp:taxon-name-part taxon-name-part-type="superorder" reg="Calycina">Calycina</tp:taxon-name-part></tp:taxon-name></italic> (<tp:taxon-name><tp:taxon-name-part taxon-name-part-type="family">Pezizellaceae</tp:taxon-name-part></tp:taxon-name>, <tp:taxon-name><tp:taxon-name-part taxon-name-part-type="order">Helotiales</tp:taxon-name-part></tp:taxon-name>) species from Southwestern China</article-title><source>MycoKeys</source><day>04</day><month>09</month><year>2025</year><volume>122</volume><fpage>13</fpage><lpage>33</lpage><pub-id pub-id-type="doi">10.3897/mycokeys.122.158883</pub-id></mixed-citation></tp:treatment-meta><tp:nomenclature><label>﻿</label><tp:taxon-name><object-id xmlns:xlink="http://www.w3.org/1999/xlink" content-type="arpha" xlink:type="simple">0771CB1B-4C82-5440-85D5-AEA93946412D</object-id>
            <tp:taxon-name-part taxon-name-part-type="genus" reg="Calycina">Calycina</tp:taxon-name-part>
            <tp:taxon-name-part taxon-name-part-type="species" reg="xishuangbanica">xishuangbanica</tp:taxon-name-part>
            <object-id xmlns:xlink="http://www.w3.org/1999/xlink" xlink:type="simple">Index Fungorum: IF903425</object-id>
            <object-id xmlns:xlink="http://www.w3.org/1999/xlink" xlink:type="simple">Facesoffungi Number: FoF17338</object-id>
          </tp:taxon-name><tp:taxon-authority>L. Luo &amp; K.D. Hyde</tp:taxon-authority><tp:taxon-status xmlns:xlink="http://www.w3.org/1999/xlink" xlink:type="simple">sp. nov.</tp:taxon-status><xref ref-type="fig" rid="F3">Fig. 3</xref></tp:nomenclature><tp:treatment-sec sec-type="etymology" id="SECID0EC1CI"><title>Etymology.</title><p>The epithet refers to the collection site “Xishuangbanna city” where the holotype specimen was collected.</p><fig id="F3" position="float" orientation="portrait"><object-id xmlns:xlink="http://www.w3.org/1999/xlink" content-type="doi" xlink:type="simple">10.3897/mycokeys.122.158883.figure3</object-id><object-id xmlns:xlink="http://www.w3.org/1999/xlink" content-type="arpha" xlink:type="simple">F5E4A5B9-75E7-5941-9163-6569C6DBD08C</object-id><label>Figure 3.</label><caption><p><italic><tp:taxon-name><tp:taxon-name-part taxon-name-part-type="genus" reg="Calycina">Calycina</tp:taxon-name-part> <tp:taxon-name-part taxon-name-part-type="species" reg="xishuangbanica">xishuangbanica</tp:taxon-name-part></tp:taxon-name></italic> (<bold>HKAS 139494</bold>, holotype). a–c. Dried ascomata on the wood; d. Vertical section of an ascoma; e, f. Excipulum; g. Paraphyses; h–l. Asci (k, l. Asci in Meltzer’s reagent); m. Apices of asci treated with Melzer’s reagent; n. Ascospores. Scale bars: 100 µm (d–f); 20 µm (g–l); 10 µm (m, n).</p></caption><graphic xmlns:xlink="http://www.w3.org/1999/xlink" xlink:href="mycokeys-122-013-g003.jpg" position="float" orientation="portrait" xlink:type="simple" id="oo_1409118.jpg"><uri content-type="original_file" xlink:type="simple">https://binary.pensoft.net/fig/1409118</uri></graphic></fig></tp:treatment-sec><tp:treatment-sec sec-type="Holotype" id="SECID0EB2CI"><title>Holotype.</title><p>HKAS<bold>139494</bold>.</p></tp:treatment-sec><tp:treatment-sec sec-type="description" id="SECID0EJ2CI"><title>Description.</title><p><bold><italic>Saprobic</italic></bold> on dead bark. <bold><italic>Sexual morph</italic>: <italic>Apothecia</italic></bold> scattered to partly gregarious, superficial, 0.9–1.3 mm in diameter, 0.3–1.3 mm high when dry, discoid to cupulate, long stipitate, externally no hairs. <bold><italic>Discs</italic></bold> concave, surface smooth, white when fresh and yellow when dry. <bold><italic>Margin</italic></bold> flat to slightly involute, pale brown to yellow. <bold><italic>Receptacle</italic></bold> discoid to cupulate, pale brown to yellow. <bold><italic>Stipe</italic></bold> 0.15–0.35 mm in diameter, 0.2–0.8 mm long when dry, cylindrical, solitary, pale brown to yellow. <bold><italic>Hymenium</italic></bold> 74–111 µm (x– = 93 µm, n = 35), slightly raised, surface smooth, light brown to light yellow in dry. <bold><italic>Medullary excipulum</italic></bold> 20.5–49µm (x– = 36 µm, n = 30), thin, hyaline to light brown, thin-walled cells of <bold><italic>textura intricata</italic></bold> to <bold><italic>porrecta</italic></bold>, 1.6–3.3 µm (x– = 2.5 µm, n = 50) in diameter. <bold><italic>Ectal excipulum</italic></bold> 27–63 µm (x– = 44 µm, n =30) thick, thin-walled, smooth, hyaline cells of <bold><italic>textura porrecta</italic></bold> to <bold><italic>textura globulosa</italic></bold>, 1.9–4.8 µm (x = 3.2 µm, n = 60). <bold><italic>Paraphyses</italic></bold> 48–83 × 0.8–2.1 µm (x– = 60 × 1.4 µm, n = 35), shorter than asci, filiform, straight, aseptate, hyaline, thin-walled, smooth, with slightly obtuse apex. <bold><italic>Asci</italic></bold> 60–90 × 4.6–8.8 µm (x– = 75 × 7.3µm, n = 35), 8-spored, unitunicate, clavate, straight to slightly curved, inoperculate, hyaline, wall apically thickened, laterally relatively thin, slightly smooth, with an apical, amyloid pore and tapered ends, J+ in <abbrev xmlns:xlink="http://www.w3.org/1999/xlink" xlink:title="Melzer’s reagent for the Iodine test" id="ABBRID0EF4CI" xlink:type="simple">MLZ</abbrev>. <bold><italic>Ascospores</italic></bold> (85/6/2) 9.3–14.5 × 2.9–4.3 µm, (x = 12 × 3.6 µm, n = 86), partially biseriate, filiform, aseptate, thin-walled, hyaline, smooth with tapering towards the obtuse ends, occasionally 1–2 oil guttules, subspherical, hyaline, slightly smooth. <bold><italic>Asexual morp</italic>h</bold> Not observed.</p></tp:treatment-sec><tp:treatment-sec sec-type="material" id="SECID0EQ4CI"><title>Material examined.</title><p>• China, Yunnan Province, Xishuangbanna City, altitude 1787 m, on the decayed unknown twig, 5 September 2022, Le Luo, ly729 (HKAS 139494, holotype); <italic>ibid</italic>., ly751 (HKAS 139495, paratype);</p></tp:treatment-sec><tp:treatment-sec sec-type="notes" id="SECID0EY4CI"><title>Notes.</title><p><italic><tp:taxon-name><tp:taxon-name-part taxon-name-part-type="genus" reg="Calycina">Calycina</tp:taxon-name-part> <tp:taxon-name-part taxon-name-part-type="species" reg="xishuangbanica">xishuangbanica</tp:taxon-name-part></tp:taxon-name></italic> (HKAS 139494 and HKAS 139494) clustered with the clade comprising <italic><tp:taxon-name><tp:taxon-name-part taxon-name-part-type="genus" reg="Calycina">C.</tp:taxon-name-part> <tp:taxon-name-part taxon-name-part-type="species" reg="parvispora">parvispora</tp:taxon-name-part></tp:taxon-name></italic>, <italic><tp:taxon-name><tp:taxon-name-part taxon-name-part-type="genus" reg="Calycina">C.</tp:taxon-name-part> <tp:taxon-name-part taxon-name-part-type="species" reg="papaeana">papaeana</tp:taxon-name-part></tp:taxon-name></italic> and <italic><tp:taxon-name><tp:taxon-name-part taxon-name-part-type="genus" reg="Calycina">C.</tp:taxon-name-part> <tp:taxon-name-part taxon-name-part-type="species" reg="crassipes">crassipes</tp:taxon-name-part></tp:taxon-name></italic>, with 99% <abbrev xmlns:xlink="http://www.w3.org/1999/xlink" xlink:title="maximum likelihood bootstrap" id="ABBRID0EK6CI" xlink:type="simple">MLBP</abbrev> and 0.99 <abbrev xmlns:xlink="http://www.w3.org/1999/xlink" xlink:title="Bayesian posterior probabilities" id="ABBRID0EO6CI" xlink:type="simple">BPP</abbrev> support (Fig. <xref ref-type="fig" rid="F1">1</xref>). <italic><tp:taxon-name><tp:taxon-name-part taxon-name-part-type="genus" reg="Calycina">Calycina</tp:taxon-name-part> <tp:taxon-name-part taxon-name-part-type="species" reg="xishuangbanica">xishuangbanica</tp:taxon-name-part></tp:taxon-name></italic> differs from <italic><tp:taxon-name><tp:taxon-name-part taxon-name-part-type="genus" reg="Calycina">C.</tp:taxon-name-part> <tp:taxon-name-part taxon-name-part-type="species" reg="papaeana">papaeana</tp:taxon-name-part></tp:taxon-name></italic> in having longer asci (60–90 µm <italic>vs.</italic> 38–58 µm), longer ascospores (9.3–14.5 µm <italic>vs.</italic> 4–9 µm), and pale brown to yellow receptacle and stipe, in contrast to the dark brown to black receptacle and stipe of the latter (<xref ref-type="bibr" rid="B54">Senanayake et al. 2023</xref>). <italic><tp:taxon-name><tp:taxon-name-part taxon-name-part-type="genus" reg="Calycina">Calycina</tp:taxon-name-part> <tp:taxon-name-part taxon-name-part-type="species" reg="parvispora">parvispora</tp:taxon-name-part></tp:taxon-name></italic> is a saprobe found on dead plant material in Czechoslovakia and New Zealand (Nag Raj and Hughes 1974; Nag Raj and Kendrick 1975). The species was initially introduced by Nag Raj and Hughes (1974) as <italic><tp:taxon-name><tp:taxon-name-part taxon-name-part-type="genus" reg="Chalara">Chalara</tp:taxon-name-part> <tp:taxon-name-part taxon-name-part-type="species" reg="parvispora">parvispora</tp:taxon-name-part></tp:taxon-name></italic>, which was later transferred to <italic><tp:taxon-name><tp:taxon-name-part taxon-name-part-type="superorder" reg="Calycina">Calycina</tp:taxon-name-part></tp:taxon-name></italic> (<xref ref-type="bibr" rid="B67">Wu and Diao 2023</xref>). Similarly, <italic><tp:taxon-name><tp:taxon-name-part taxon-name-part-type="genus" reg="Calycina">Calycina</tp:taxon-name-part> <tp:taxon-name-part taxon-name-part-type="species" reg="crassipes">crassipes</tp:taxon-name-part></tp:taxon-name></italic> is a saprobe occurring on dead conifer wood and on the petiole of <italic><tp:taxon-name><tp:taxon-name-part taxon-name-part-type="genus" reg="Pteridium">Pteridium</tp:taxon-name-part> <tp:taxon-name-part taxon-name-part-type="species" reg="aquilinum">aquilinum</tp:taxon-name-part></tp:taxon-name></italic> in Czechoslovakia, New Zealand and the United Kingdom (Nag Raj and Kendrick 1971, 1975; <xref ref-type="bibr" rid="B21">Holubová-Jechová 1984</xref>). The species was originally introduced as <italic><tp:taxon-name><tp:taxon-name-part taxon-name-part-type="genus" reg="Cylindrosporium">Cylindrosporium</tp:taxon-name-part> <tp:taxon-name-part taxon-name-part-type="species" reg="crassipes">crassipes</tp:taxon-name-part></tp:taxon-name></italic> (<tp:taxon-name><tp:taxon-name-part taxon-name-part-type="family">Ploettnerulaceae</tp:taxon-name-part></tp:taxon-name>, <tp:taxon-name><tp:taxon-name-part taxon-name-part-type="order">Helotiales</tp:taxon-name-part></tp:taxon-name>) and was later transferred to <italic><tp:taxon-name><tp:taxon-name-part taxon-name-part-type="superorder" reg="Calycina">Calycina</tp:taxon-name-part></tp:taxon-name></italic> (<xref ref-type="bibr" rid="B67">Wu and Diao 2023</xref>). <italic><tp:taxon-name><tp:taxon-name-part taxon-name-part-type="genus" reg="Calycina">Calycina</tp:taxon-name-part> <tp:taxon-name-part taxon-name-part-type="species" reg="parvispora">parvispora</tp:taxon-name-part></tp:taxon-name></italic> and <italic><tp:taxon-name><tp:taxon-name-part taxon-name-part-type="genus" reg="Calycina">C.</tp:taxon-name-part> <tp:taxon-name-part taxon-name-part-type="species" reg="crassipes">crassipes</tp:taxon-name-part></tp:taxon-name></italic> are only reported in their asexual morphs (<xref ref-type="bibr" rid="B67">Wu and Diao 2023</xref>); <italic><tp:taxon-name><tp:taxon-name-part taxon-name-part-type="genus" reg="Calycina">Calycina</tp:taxon-name-part> <tp:taxon-name-part taxon-name-part-type="species" reg="xishuangbanica">xishuangbanica</tp:taxon-name-part></tp:taxon-name></italic> phylogenetically differs from <italic><tp:taxon-name><tp:taxon-name-part taxon-name-part-type="genus" reg="Calycina">C.</tp:taxon-name-part> <tp:taxon-name-part taxon-name-part-type="species" reg="parvispora">parvispora</tp:taxon-name-part></tp:taxon-name></italic>, <italic><tp:taxon-name><tp:taxon-name-part taxon-name-part-type="genus" reg="Calycina">C.</tp:taxon-name-part> <tp:taxon-name-part taxon-name-part-type="species" reg="papaeana">papaeana</tp:taxon-name-part></tp:taxon-name></italic>, and <italic><tp:taxon-name><tp:taxon-name-part taxon-name-part-type="genus" reg="Calycina">C.</tp:taxon-name-part> <tp:taxon-name-part taxon-name-part-type="species" reg="crassipes">crassipes</tp:taxon-name-part></tp:taxon-name></italic> based on the ITS gene region by 4.8%, 7.1%, and 4.1% base pair differences, respectively. Based on the morphological characteristics along with the phylogenetic analyses, <italic><tp:taxon-name><tp:taxon-name-part taxon-name-part-type="genus" reg="Calycina">C.</tp:taxon-name-part> <tp:taxon-name-part taxon-name-part-type="species" reg="xishuangbanica">xishuangbanica</tp:taxon-name-part></tp:taxon-name></italic> is introduced here as a new species.</p></tp:treatment-sec><tp:treatment-sec><!--Section generated to contain objects referenced in tp:taxon-treatment.--><fig id="F1" position="float" orientation="portrait"><object-id xmlns:xlink="http://www.w3.org/1999/xlink" content-type="doi" xlink:type="simple">10.3897/mycokeys.122.158883.figure1</object-id><object-id xmlns:xlink="http://www.w3.org/1999/xlink" content-type="arpha" xlink:type="simple">E3C030B5-EBE5-598D-BFE6-73226D6E0ECA</object-id><label>Figure 1.</label><caption><p>The ML tree is based on the combined LSU and ITS dataset. The <abbrev xmlns:xlink="http://www.w3.org/1999/xlink" xlink:title="maximum likelihood bootstrap" id="ABBRID0EMLCI" xlink:type="simple">MLBP</abbrev> ≥ 70% and <abbrev xmlns:xlink="http://www.w3.org/1999/xlink" xlink:title="Bayesian posterior probabilities" id="ABBRID0EQLCI" xlink:type="simple">BPP</abbrev> ≥ 0.90 are shown at the nodes as <abbrev xmlns:xlink="http://www.w3.org/1999/xlink" xlink:title="maximum likelihood bootstrap" id="ABBRID0EULCI" xlink:type="simple">MLBP</abbrev>/<abbrev xmlns:xlink="http://www.w3.org/1999/xlink" xlink:title="Bayesian posterior probabilities" id="ABBRID0EYLCI" xlink:type="simple">BPP</abbrev>. The MLBS &lt; 70% and <abbrev xmlns:xlink="http://www.w3.org/1999/xlink" xlink:title="Bayesian posterior probabilities" id="ABBRID0E3LCI" xlink:type="simple">BPP</abbrev> &lt; 0.90 are expressed as a hyphen (“-”). Names with <sup>T</sup> indicate type specimens. Names in red indicate newly generated sequences in this study.</p></caption><graphic xmlns:xlink="http://www.w3.org/1999/xlink" xlink:href="mycokeys-122-013-g001.jpg" position="float" orientation="portrait" xlink:type="simple" id="oo_1409116.jpg"><uri content-type="original_file" xlink:type="simple">https://binary.pensoft.net/fig/1409116</uri></graphic></fig></tp:treatment-sec><ref-list><ref id="B54"><mixed-citation xmlns:xlink="http://www.w3.org/1999/xlink" xlink:type="simple"><person-group><name name-style="western"><surname>Senanayake</surname><given-names>IC</given-names></name><name name-style="western"><surname>Rossi</surname><given-names>W</given-names></name><name name-style="western"><surname>Leonardi</surname><given-names>M</given-names></name><name name-style="western"><surname>Weir</surname><given-names>A</given-names></name><name name-style="western"><surname>McHugh</surname><given-names>M</given-names></name><name name-style="western"><surname>Rajeshkumar</surname><given-names>KC</given-names></name><name name-style="western"><surname>Verma</surname><given-names>RK</given-names></name><name name-style="western"><surname>Karunarathna</surname><given-names>SC</given-names></name><name name-style="western"><surname>Tibpromma</surname><given-names>S</given-names></name><name name-style="western"><surname>Ashtekar</surname><given-names>N</given-names></name><name name-style="western"><surname>Ashtamoorthy</surname><given-names>SK</given-names></name><name name-style="western"><surname>Raveendran</surname><given-names>S</given-names></name><name name-style="western"><surname>Kour</surname><given-names>G</given-names></name><name name-style="western"><surname>Singh</surname><given-names>A</given-names></name><name name-style="western"><surname>De la Peña-Lastra</surname><given-names>S</given-names></name><name name-style="western"><surname>Mateos</surname><given-names>A</given-names></name><name name-style="western"><surname>Kolařík</surname><given-names>M</given-names></name><name name-style="western"><surname>Antonín</surname><given-names>V</given-names></name><name name-style="western"><surname>Ševčíková</surname><given-names>H</given-names></name><name name-style="western"><surname>Esteve-Raventós</surname><given-names>F</given-names></name><name name-style="western"><surname>Larsson</surname><given-names>E</given-names></name><name name-style="western"><surname>Pancorbo</surname><given-names>F</given-names></name><name name-style="western"><surname>Moreno</surname><given-names>G</given-names></name><name name-style="western"><surname>Altés</surname><given-names>A</given-names></name><name name-style="western"><surname>Turégano</surname><given-names>Y</given-names></name><name name-style="western"><surname>Du</surname><given-names>T-Y</given-names></name><name name-style="western"><surname>Lu</surname><given-names>L</given-names></name><name name-style="western"><surname>Li</surname><given-names>Q-R</given-names></name><name name-style="western"><surname>Kang</surname><given-names>J-C</given-names></name><name name-style="western"><surname>Gunaseelan</surname><given-names>S</given-names></name><name name-style="western"><surname>Kezo</surname><given-names>K</given-names></name><name name-style="western"><surname>Kaliyaperumal</surname><given-names>M</given-names></name><name name-style="western"><surname>Fu</surname><given-names>J</given-names></name><name name-style="western"><surname>Samarakoon</surname><given-names>MC</given-names></name><name name-style="western"><surname>Gafforov</surname><given-names>Y</given-names></name><name name-style="western"><surname>Teshaboeva</surname><given-names>S</given-names></name><name name-style="western"><surname>Kunjan</surname><given-names>PC</given-names></name><name name-style="western"><surname>Chamaparambath</surname><given-names>A</given-names></name><name name-style="western"><surname>Flakus</surname><given-names>A</given-names></name><name name-style="western"><surname>Etayo</surname><given-names>J</given-names></name><name name-style="western"><surname>Rodriguez-Flakus</surname><given-names>P</given-names></name><name name-style="western"><surname>Zhurbenko</surname><given-names>MP</given-names></name><name name-style="western"><surname>de Silva</surname><given-names>NI</given-names></name><name name-style="western"><surname>Tennakoon</surname><given-names>DS</given-names></name><name name-style="western"><surname>Latha</surname><given-names>KPD</given-names></name><name name-style="western"><surname>Manimohan</surname><given-names>P</given-names></name><name name-style="western"><surname>Raj</surname><given-names>KNA</given-names></name><name name-style="western"><surname>Calabon</surname><given-names>MS</given-names></name><name name-style="western"><surname>Ahmadpour</surname><given-names>A</given-names></name><name name-style="western"><surname>Heidarian</surname><given-names>Z</given-names></name><name name-style="western"><surname>Alavi</surname><given-names>Z</given-names></name><name name-style="western"><surname>Alavi</surname><given-names>F</given-names></name><name name-style="western"><surname>Ghosta</surname><given-names>Y</given-names></name><name name-style="western"><surname>Azizi</surname><given-names>R</given-names></name><name name-style="western"><surname>Luo</surname><given-names>M</given-names></name><name name-style="western"><surname>Zhao</surname><given-names>M-P</given-names></name><name name-style="western"><surname>Kularathnage</surname><given-names>ND</given-names></name><name name-style="western"><surname>Hua</surname><given-names>L</given-names></name><name name-style="western"><surname>Yang</surname><given-names>Y-H</given-names></name><name name-style="western"><surname>Liao</surname><given-names>C-F</given-names></name><name name-style="western"><surname>Zhao</surname><given-names>H-J</given-names></name><name name-style="western"><surname>Lestari</surname><given-names>AS</given-names></name><name name-style="western"><surname>Jayasiri</surname><given-names>SC</given-names></name><name name-style="western"><surname>Yu</surname><given-names>F-M</given-names></name><name name-style="western"><surname>Lei</surname><given-names>L</given-names></name><name name-style="western"><surname>Liu</surname><given-names>J-W</given-names></name><name name-style="western"><surname>Karimi</surname><given-names>O</given-names></name><name name-style="western"><surname>Tang</surname><given-names>S-M</given-names></name><name name-style="western"><surname>Sun</surname><given-names>Y-R</given-names></name><name name-style="western"><surname>Wang</surname><given-names>Y</given-names></name><name name-style="western"><surname>Zeng</surname><given-names>M</given-names></name><name name-style="western"><surname>Htet</surname><given-names>ZH</given-names></name><name name-style="western"><surname>Linaldeddu</surname><given-names>BT</given-names></name><name name-style="western"><surname>Alves</surname><given-names>A</given-names></name><name name-style="western"><surname>Phillips</surname><given-names>AJL</given-names></name><name name-style="western"><surname>Bregant</surname><given-names>C</given-names></name><name name-style="western"><surname>Montecchio</surname><given-names>L</given-names></name><name name-style="western"><surname>De Kesel</surname><given-names>A</given-names></name><name name-style="western"><surname>Hustad</surname><given-names>VP</given-names></name><name name-style="western"><surname>Miller</surname><given-names>AN</given-names></name><name name-style="western"><surname>Fedosova</surname><given-names>AG</given-names></name><name name-style="western"><surname>Kučera</surname><given-names>V</given-names></name><name name-style="western"><surname>Raza</surname><given-names>M</given-names></name><name name-style="western"><surname>Hussain</surname><given-names>M</given-names></name><name name-style="western"><surname>Chen</surname><given-names>Y-P</given-names></name><name name-style="western"><surname>Thiyagaraja</surname><given-names>V</given-names></name><name name-style="western"><surname>Gomdola</surname><given-names>D</given-names></name><name name-style="western"><surname>Rathnayaka</surname><given-names>AR</given-names></name><name name-style="western"><surname>Dissanayake</surname><given-names>AJ</given-names></name><name name-style="western"><surname>Suwannarach</surname><given-names>N</given-names></name><name name-style="western"><surname>Hongsanan</surname><given-names>S</given-names></name><name name-style="western"><surname>Maharachchikumbura</surname><given-names>SSN</given-names></name><name name-style="western"><surname>Dissanayake</surname><given-names>LS</given-names></name><name name-style="western"><surname>Wijayawardene</surname><given-names>NN</given-names></name><name name-style="western"><surname>Phookamsak</surname><given-names>R</given-names></name><name name-style="western"><surname>Lumyong</surname><given-names>S</given-names></name><name name-style="western"><surname>Jones</surname><given-names>EBG</given-names></name><name name-style="western"><surname>Yapa</surname><given-names>N</given-names></name><name name-style="western"><surname>Wanasinghe</surname><given-names>DN</given-names></name><name name-style="western"><surname>Xie</surname><given-names>N</given-names></name><name name-style="western"><surname>Doilom</surname><given-names>M</given-names></name><name name-style="western"><surname>Manawasinghe</surname><given-names>IS</given-names></name><name name-style="western"><surname>Liu</surname><given-names>J-K</given-names></name><name name-style="western"><surname>Zhao</surname><given-names>Q</given-names></name><name name-style="western"><surname>Xu</surname><given-names>B</given-names></name><name name-style="western"><surname>Hyde</surname><given-names>KD</given-names></name><name name-style="western"><surname>Song</surname><given-names>J</given-names></name></person-group> (<year>2023</year>) <article-title>Fungal diversity notes 1611–1716: Taxonomic and phylogenetic contributions on fungal genera and species emphasis in south China.</article-title><source>Fungal Diversity</source><volume>122</volume>(<issue>1</issue>): <fpage>161</fpage>–<lpage>403</lpage>. <ext-link xlink:href="10.1007/s13225-023-00523-6" ext-link-type="doi" xlink:type="simple">https://doi.org/10.1007/s13225-023-00523-6</ext-link></mixed-citation></ref><ref id="B67"><mixed-citation xmlns:xlink="http://www.w3.org/1999/xlink" xlink:type="simple"><person-group><name name-style="western"><surname>Wu</surname><given-names>WP</given-names></name><name name-style="western"><surname>Diao</surname><given-names>YZ</given-names></name></person-group> (<year>2023</year>) <article-title>The <italic><tp:taxon-name><tp:taxon-name-part taxon-name-part-type="genus">Chalara</tp:taxon-name-part></tp:taxon-name></italic>-like anamorphs of <tp:taxon-name><tp:taxon-name-part taxon-name-part-type="class">Leotiomycetes</tp:taxon-name-part></tp:taxon-name>.</article-title><source>Fungal Diversity</source><volume>119</volume>(<issue>1</issue>): <fpage>213</fpage>–<lpage>490</lpage>. <ext-link xlink:href="10.1007/s13225-023-00515-6" ext-link-type="doi" xlink:type="simple">https://doi.org/10.1007/s13225-023-00515-6</ext-link></mixed-citation></ref><ref id="B21"><mixed-citation xmlns:xlink="http://www.w3.org/1999/xlink" xlink:type="simple"><person-group><name name-style="western"><surname>Holubová-Jechová</surname><given-names>V</given-names></name></person-group> (<year>1984</year>) <article-title>Lignicolous hyphomycetes from Czechoslovakia. 7. <italic><tp:taxon-name><tp:taxon-name-part taxon-name-part-type="genus">Chalara</tp:taxon-name-part></tp:taxon-name></italic>, <italic><tp:taxon-name><tp:taxon-name-part taxon-name-part-type="genus">Exochalara</tp:taxon-name-part></tp:taxon-name></italic>, <italic><tp:taxon-name><tp:taxon-name-part taxon-name-part-type="genus">Fusichalara</tp:taxon-name-part></tp:taxon-name></italic> and <italic><tp:taxon-name><tp:taxon-name-part taxon-name-part-type="genus">Dictyochaeta</tp:taxon-name-part></tp:taxon-name></italic>.</article-title><source>Folia Geobotanica et Phytotaxonomica</source><volume>8</volume>: <fpage>209</fpage>–<lpage>218</lpage>. <ext-link xlink:href="10.1007/BF02854564" ext-link-type="doi" xlink:type="simple">https://doi.org/10.1007/BF02854564</ext-link></mixed-citation></ref></ref-list></tp:taxon-treatment>
