# Supplementary material for: ﻿Two new and one new morph record of Calycina (Pezizellaceae, Helotiales) species from Southwestern China
Source: MycoKeys. 2025 Sep 4;122:13–33. doi: 10.3897/mycokeys.122.158883 (PMC12426631; doi:10.3897/mycokeys.122.158883)
Supplement: XML Treatment for Calycina brevipes [file mycokeys.122.158883-treatment3.xml]

<!DOCTYPE tp:taxon-treatment
  PUBLIC "-//TaxonX//DTD Taxonomic Treatment Publishing DTD v0 20100105//EN" "tax-treatment-NSO.dtd">
<tp:taxon-treatment xmlns:tp="http://www.plazi.org/taxpub"><tp:treatment-meta><kwd-group><label>Taxon classification</label><kwd>
              <named-content content-type="kingdom">Fungi</named-content>
            </kwd><kwd>
              <named-content content-type="order">Helotiales</named-content>
            </kwd><kwd>
              <named-content content-type="family">Pezizellaceae</named-content>
            </kwd></kwd-group><mixed-citation publication-type="journal"><person-group><name><surname>Luo</surname><given-names>Le</given-names></name><name><surname>Thilini Chethana</surname><given-names>Kandawatte Wedaralalage</given-names></name><name><surname>Zhao</surname><given-names>Qi</given-names></name><name><surname>Thiyagaraja</surname><given-names>Vinodhini</given-names></name><name><surname>Khongphinitbunjong</surname><given-names>Kitiphong</given-names></name><name><surname>Al-Otibi</surname><given-names>Fatimah</given-names></name><name><surname>Hyde</surname><given-names>Kevin D.</given-names></name></person-group><article-title>﻿Two new and one new morph record of <italic><tp:taxon-name><tp:taxon-name-part taxon-name-part-type="superorder" reg="Calycina">Calycina</tp:taxon-name-part></tp:taxon-name></italic> (<tp:taxon-name><tp:taxon-name-part taxon-name-part-type="family">Pezizellaceae</tp:taxon-name-part></tp:taxon-name>, <tp:taxon-name><tp:taxon-name-part taxon-name-part-type="order">Helotiales</tp:taxon-name-part></tp:taxon-name>) species from Southwestern China</article-title><source>MycoKeys</source><day>04</day><month>09</month><year>2025</year><volume>122</volume><fpage>13</fpage><lpage>33</lpage><pub-id pub-id-type="doi">10.3897/mycokeys.122.158883</pub-id></mixed-citation></tp:treatment-meta><tp:nomenclature><label>﻿</label><tp:taxon-name><object-id xmlns:xlink="http://www.w3.org/1999/xlink" content-type="arpha" xlink:type="simple">2DC1E0EF-0819-526F-93EE-063D815F22F2</object-id>
            <tp:taxon-name-part taxon-name-part-type="genus" reg="Calycina">Calycina</tp:taxon-name-part>
            <tp:taxon-name-part taxon-name-part-type="species" reg="brevipes">brevipes</tp:taxon-name-part>
            <object-id xmlns:xlink="http://www.w3.org/1999/xlink" xlink:type="simple">Index Fungorum: IF846911</object-id>
            <object-id xmlns:xlink="http://www.w3.org/1999/xlink" xlink:type="simple">Facesoffungi Number: FoF17339</object-id>
          </tp:taxon-name><tp:taxon-authority>(Nag Raj &amp; W.B. Kendr.) W.P. Wu, in Wu and Diao, Fungal Diversity 119: 277 (2023)</tp:taxon-authority><xref ref-type="fig" rid="F4">Fig. 4</xref></tp:nomenclature><tp:treatment-sec sec-type="Holotype" id="SECID0EPHDI"><title>Holotype.</title><p>HKAS 139498.</p><fig id="F4" position="float" orientation="portrait"><object-id xmlns:xlink="http://www.w3.org/1999/xlink" content-type="doi" xlink:type="simple">10.3897/mycokeys.122.158883.figure4</object-id><object-id xmlns:xlink="http://www.w3.org/1999/xlink" content-type="arpha" xlink:type="simple">A6BE175F-E2CB-5122-A345-F76203FFC25F</object-id><label>Figure 4.</label><caption><p><italic><tp:taxon-name><tp:taxon-name-part taxon-name-part-type="genus" reg="Calycina">Calycina</tp:taxon-name-part> <tp:taxon-name-part taxon-name-part-type="species" reg="brevipes">brevipes</tp:taxon-name-part></tp:taxon-name></italic> (HKAS<bold>139498</bold>). a–c. Dried ascomata on the host; d, e. Vertical section of an ascoma; f. Excipulum; g. Paraphyses; h–m. Asci (k–m. Asci in Meltzer’s reagent); n, o. Apical part of ascus in Melzer’s reagent; p, q. Ascospores. Scale bars: 100 µm (d); 50 µm (f); 20 µm(g–m); 5 µm (n–q).</p></caption><graphic xmlns:xlink="http://www.w3.org/1999/xlink" xlink:href="mycokeys-122-013-g004.jpg" position="float" orientation="portrait" xlink:type="simple" id="oo_1409119.jpg"><uri content-type="original_file" xlink:type="simple">https://binary.pensoft.net/fig/1409119</uri></graphic></fig></tp:treatment-sec><tp:treatment-sec sec-type="description" id="SECID0EOIDI"><title>Description.</title><p><bold><italic>Saprobic</italic></bold> on the dead leaf. <bold><italic>Sexual morph</italic>: <italic>Apothecia</italic></bold> scattered to partly gregarious, superficial, 1.1–2.4 mm in diameter, 0.9–1.8 mm high when dry, discoid to cupulate, shortly stipitate. <bold><italic>Disc</italic></bold> concave, surface slightly rough, cream when fresh and orange when dry. <bold><italic>Margin</italic></bold> flat to slightly involute, pale orange to orange. <bold><italic>Receptacle</italic></bold> discoid to cupulate, cream yellow to white when fresh and pale orange to orange when dry. <bold><italic>Stipe</italic></bold> 0.5–1.2 mm in diameter, 0.6–1.3 mm long when dry, cylindrical, solitary, pale orange to orange. <bold><italic>Hymenium</italic></bold> 61–88 µm (x– = 72 µm, n = 30), concave, surface smooth, orange to deeply orange when dry. <bold><italic>Medullary excipulum</italic></bold> 22–50 µm (x– = 33 µm, n = 25), thin, hyaline to light yellow, thin-walled, smooth cells of <bold><italic>textura intricata</italic></bold> to <bold><italic>porrecta</italic></bold>, 1.3–2.8 µm (x– =2.0 µm, n = 50) in diameter. <bold><italic>Ectal excipulum</italic></bold> 15–34 µm (x– = 24 µm, n =20), thin-walled, smooth, light yellowish cells of <bold><italic>textura globulosa</italic></bold>, 1.4–4.0 µm (x– = 2.6 µm, n = 60) in diameter. <bold><italic>Paraphyses</italic></bold> 48–73 × 1.0–2.5 µm (x– = 64× 1.6 µm, n = 25), longer than asci, filiform, branched, straight to slightly curved, septate, hyaline, thin-walled, rough. <bold><italic>Asci</italic></bold> 42–65 × (3.2–) 3.9–5.4(–5.7) µm (x– = 54 × 4.6 µm, n = 42), 8-spored, partially biseriate, clavate, straight to slightly curved, inoperculate, hyaline, unitunicate, apically thin wall, slightly smooth, with an apical, rounded ends, J+ in <abbrev xmlns:xlink="http://www.w3.org/1999/xlink" xlink:title="Melzer’s reagent for the Iodine test" id="ABBRID0EHKDI" xlink:type="simple">MLZ</abbrev>. <bold><italic>Ascospores</italic></bold> (50/14/2) (4.0–)5.0–7.1(–7.9) × 0.6–1.1(–1.3) µm, (x– = 6.8 × 0.9 µm), fascicled, fusoid-clavate with blunt ends, aseptate, thin-walled, hyaline, obtuse ends, without oil guttules, hyaline, slightly smooth. <bold><italic>Asexual morph</italic></bold>: See <xref ref-type="bibr" rid="B67">Wu and Diao (2023)</xref></p></tp:treatment-sec><tp:treatment-sec sec-type="material" id="SECID0EUKDI"><title>Material examined.</title><p>• China, Yunnan Province, Puer City, Jingdong County, Ailao Mountain, altitude 2451 m, on the decayed unknown leaf, 23 August 2022, Le Luo, ly423(<bold>HKAS 139498</bold>), ly456(<bold>HKAS 139499</bold>).</p></tp:treatment-sec><tp:treatment-sec sec-type="notes" id="SECID0E5KDI"><title>Notes.</title><p>According to the phylogenetic analyses, our collections (HKAS ly423 and HKAS ly456) clustered with the extant <italic><tp:taxon-name><tp:taxon-name-part taxon-name-part-type="genus" reg="Calycina">C.</tp:taxon-name-part> <tp:taxon-name-part taxon-name-part-type="species" reg="brevipes">brevipes</tp:taxon-name-part></tp:taxon-name></italic> strains (8280 and 8302) with 100% ML and 1.00 BP support (Fig. <xref ref-type="fig" rid="F1">1</xref>). <italic><tp:taxon-name><tp:taxon-name-part taxon-name-part-type="genus" reg="Calycina">Calycina</tp:taxon-name-part> <tp:taxon-name-part taxon-name-part-type="species" reg="brevipes">brevipes</tp:taxon-name-part></tp:taxon-name></italic> was originally introduced as <italic><tp:taxon-name><tp:taxon-name-part taxon-name-part-type="genus" reg="Chalara">Chalara</tp:taxon-name-part> <tp:taxon-name-part taxon-name-part-type="species" reg="parvispora">parvispora</tp:taxon-name-part></tp:taxon-name></italic>, and was later transferred to <italic><tp:taxon-name><tp:taxon-name-part taxon-name-part-type="superorder" reg="Calycina">Calycina</tp:taxon-name-part></tp:taxon-name></italic> (<xref ref-type="bibr" rid="B67">Wu and Diao 2023</xref>), a saprobic fungus that was reported on the dead leaves of <italic><tp:taxon-name><tp:taxon-name-part taxon-name-part-type="genus" reg="Podocarpus">Podocarpus</tp:taxon-name-part></tp:taxon-name></italic> and other plants and distributed in Argentina, China and New Zealand (Nag Raj and Kendrick 1975; <xref ref-type="bibr" rid="B11">Gamundí et al. 1978</xref>). The anamorph of <italic><tp:taxon-name><tp:taxon-name-part taxon-name-part-type="genus" reg="Calycina">C.</tp:taxon-name-part> <tp:taxon-name-part taxon-name-part-type="species" reg="brevipes">brevipes</tp:taxon-name-part></tp:taxon-name></italic> is characterized by the reduced conidiophores, consisting of one basal stalk cell and a terminal phialidic conidiogenous cell, clearly differentiated ellipsoidal venter and cylindrical collarette with a darker lower part, and aseptate, cylindrical conidia (Nag Raj and Kendrick 1975). However, in our collections, no asexual morphs were observed. Despite this, the identification of our collections as the sexual morph of <italic><tp:taxon-name><tp:taxon-name-part taxon-name-part-type="genus" reg="Calycina">C.</tp:taxon-name-part> <tp:taxon-name-part taxon-name-part-type="species" reg="brevipes">brevipes</tp:taxon-name-part></tp:taxon-name></italic> is supported by molecular data. The ITS and LSU sequence data of our specimens (HKAS ly423 and HKAS ly456) exhibit 1.1% and 0.8% divergence, respectively, from the known <italic><tp:taxon-name><tp:taxon-name-part taxon-name-part-type="genus" reg="Calycina">C.</tp:taxon-name-part> <tp:taxon-name-part taxon-name-part-type="species" reg="brevipes">brevipes</tp:taxon-name-part></tp:taxon-name></italic> strains 8280 and 8302. Given that these levels of genetic variation fall within intraspecific divergence thresholds and that all available strains of <italic><tp:taxon-name><tp:taxon-name-part taxon-name-part-type="genus" reg="Calycina">C.</tp:taxon-name-part> <tp:taxon-name-part taxon-name-part-type="species" reg="brevipes">brevipes</tp:taxon-name-part></tp:taxon-name></italic> have only been known in their asexual state, we infer that our collections represent the previously unknown sexual morph of this species. Therefore, the current study presents the first report of the sexual morph of <italic><tp:taxon-name><tp:taxon-name-part taxon-name-part-type="genus" reg="Calycina">C.</tp:taxon-name-part> <tp:taxon-name-part taxon-name-part-type="species" reg="brevipes">brevipes</tp:taxon-name-part></tp:taxon-name></italic>, marking its first record from Yunnan Province, China.</p></tp:treatment-sec><tp:treatment-sec><!--Section generated to contain objects referenced in tp:taxon-treatment.--><fig id="F1" position="float" orientation="portrait"><object-id xmlns:xlink="http://www.w3.org/1999/xlink" content-type="doi" xlink:type="simple">10.3897/mycokeys.122.158883.figure1</object-id><object-id xmlns:xlink="http://www.w3.org/1999/xlink" content-type="arpha" xlink:type="simple">E3C030B5-EBE5-598D-BFE6-73226D6E0ECA</object-id><label>Figure 1.</label><caption><p>The ML tree is based on the combined LSU and ITS dataset. The <abbrev xmlns:xlink="http://www.w3.org/1999/xlink" xlink:title="maximum likelihood bootstrap" id="ABBRID0EMLCI" xlink:type="simple">MLBP</abbrev> ≥ 70% and <abbrev xmlns:xlink="http://www.w3.org/1999/xlink" xlink:title="Bayesian posterior probabilities" id="ABBRID0EQLCI" xlink:type="simple">BPP</abbrev> ≥ 0.90 are shown at the nodes as <abbrev xmlns:xlink="http://www.w3.org/1999/xlink" xlink:title="maximum likelihood bootstrap" id="ABBRID0EULCI" xlink:type="simple">MLBP</abbrev>/<abbrev xmlns:xlink="http://www.w3.org/1999/xlink" xlink:title="Bayesian posterior probabilities" id="ABBRID0EYLCI" xlink:type="simple">BPP</abbrev>. The MLBS &lt; 70% and <abbrev xmlns:xlink="http://www.w3.org/1999/xlink" xlink:title="Bayesian posterior probabilities" id="ABBRID0E3LCI" xlink:type="simple">BPP</abbrev> &lt; 0.90 are expressed as a hyphen (“-”). Names with <sup>T</sup> indicate type specimens. Names in red indicate newly generated sequences in this study.</p></caption><graphic xmlns:xlink="http://www.w3.org/1999/xlink" xlink:href="mycokeys-122-013-g001.jpg" position="float" orientation="portrait" xlink:type="simple" id="oo_1409116.jpg"><uri content-type="original_file" xlink:type="simple">https://binary.pensoft.net/fig/1409116</uri></graphic></fig></tp:treatment-sec><ref-list><ref id="B67"><mixed-citation xmlns:xlink="http://www.w3.org/1999/xlink" xlink:type="simple"><person-group><name name-style="western"><surname>Wu</surname><given-names>WP</given-names></name><name name-style="western"><surname>Diao</surname><given-names>YZ</given-names></name></person-group> (<year>2023</year>) <article-title>The <italic><tp:taxon-name><tp:taxon-name-part taxon-name-part-type="genus">Chalara</tp:taxon-name-part></tp:taxon-name></italic>-like anamorphs of <tp:taxon-name><tp:taxon-name-part taxon-name-part-type="class">Leotiomycetes</tp:taxon-name-part></tp:taxon-name>.</article-title><source>Fungal Diversity</source><volume>119</volume>(<issue>1</issue>): <fpage>213</fpage>–<lpage>490</lpage>. <ext-link xlink:href="10.1007/s13225-023-00515-6" ext-link-type="doi" xlink:type="simple">https://doi.org/10.1007/s13225-023-00515-6</ext-link></mixed-citation></ref><ref id="B11"><mixed-citation xmlns:xlink="http://www.w3.org/1999/xlink" xlink:type="simple"><person-group><name name-style="western"><surname>Gamundí</surname><given-names>IJ</given-names></name><name name-style="western"><surname>Arambarri</surname><given-names>AM</given-names></name><name name-style="western"><surname>Giaiotti</surname><given-names>A</given-names></name></person-group> (<year>1978</year>) <article-title>Micofora de la Hojarasca de Nothofagus dombeyi.</article-title><source>Darwiniana</source><volume>21</volume>: <fpage>81</fpage>–<lpage>114</lpage>. <ext-link xlink:href="https://www.jstor.org/stable/23215619" ext-link-type="uri" xlink:type="simple">https://www.jstor.org/stable/23215619</ext-link></mixed-citation></ref></ref-list></tp:taxon-treatment>
